# Supplementary material for: Informing Stewardship Measures in Canadian Food Animal Species through Integrated Reporting of Antimicrobial Use and Antimicrobial Resistance Surveillance Data—Part II, Application
Source: Pathogens. 2021 Nov 16;10(11):1491. doi: 10.3390/pathogens10111491 (PMC8621420; doi:10.3390/pathogens10111491)
Supplement: Supplementary file 1 [file pathogens-10-01491-s001.zip]

Archive with 1 entries (1 files):
- pathogens-1385822-SI.pdf
